# Supplementary material for: Electromechanical Characteristics by a Vertical Flip of C70 Fullerene Prolate Spheroid in a Single-Electron Transistor: Hybrid Density Functional Methods
Source: Nanomaterials (Basel). 2021 Nov 8;11(11):2995. doi: 10.3390/nano11112995 (PMC8623830; doi:10.3390/nano11112995)
Supplement: Supplementary file 1 [file nanomaterials-11-02995-s001.zip]

Archive with 1 entries (1 files):
- nanomaterials-1415554-supplementary.pdf
